# Supplementary material for: Mesoporous Titanium Dioxide Nanoparticles—Poly(N-isopropylacrylamide) Hydrogel Prepared by Electron Beam Irradiation Inhibits the Proliferation and Migration of Oral Squamous Cell Carcinoma Cells
Source: Polymers (Basel). 2023 Sep 5;15(18):3659. doi: 10.3390/polym15183659 (PMC10535267; doi:10.3390/polym15183659)
Supplement: Supplementary file 1 [file polymers-15-03659-s001.zip]

Archive with 1 entries (1 files):
- polymers-2560378-supplementary.pdf
